# Supplementary material for: Opposing Effects of Ceanothus velutinus Phytochemistry on Herbivore Communities at Multiple Scales
Source: Metabolites. 2021 Jun 7;11(6):361. doi: 10.3390/metabo11060361 (PMC8227664; doi:10.3390/metabo11060361)
Supplement: Supplementary file 1 [file metabolites-11-00361-s001.zip]

Archive with 1 entries (1 files):
- metabolites-1226636-supplementary.pdf
